# Supplementary material for: Hearing flashes and seeing beeps: Timing audiovisual events
Source: PLoS One. 2017 Feb 16;12(2):e0172028. doi: 10.1371/journal.pone.0172028 (PMC5312923; doi:10.1371/journal.pone.0172028)
Supplement: S1 Table — The statistical analyses to compare mean time shift and JND for each SOA condition with the no-capture baseline (SOA = 0ms) followed 3 steps: a normality test (Shapiro-Wilk), a variance test (Levene) and a paired Student’s t-test. This table reports the outcome of all these tests together with the effect size (Cohen’s d). (XLSX) [file pone.0172028.s001.xlsx]

## Sheet: Table S3
Experiment 1. Auditory capture of visual events
Condition	A-200	A-80	A-40	A+0	A+40	A+80	A+200
Visual time shift
Mean	-42.8ms	-39.8ms	-32.7ms	-12.3ms	18.3ms	43.6ms	80.0ms
Normality (Shapiro-Wilk)	w=0.91; p=0.2794	w=0.78; p=0.0075	w=0.93; p=0.4199	w=0.97; p=0.9032	w=0.96; p=0.7355	w=0.90; p=0.2155	w=0.98; p=0.9686
Variance (Levene)	w=1.17; p=0.2942	w=0.26; p=0.6173	w=0.62; p=0.4401		w=0.30; p=0.5879	w=0.01; p=0.9236	w=0.04; p=0.8363
t-test	t(9)=-2.34; p=0.0439	t(9)=-2.89; p=0.0180	t(9)=-3.00; p=0.0150		t(9)=4.67; p=0.0012	t(9)=6.72; p=0.0001	t(9)=15.13; p=0.0000
Effect size (Cohen)	d=-0.64	d=-0.70	d=-0.52		d=0.80	d=1.76	d=2.69
Visual JND
Mean	56.6ms	58.4ms	53.8ms	52.3ms	56.2ms	54.9ms	67.8ms
Normality (Shapiro-Wilk)	w=0.94; p=0.5525	w=0.96; p=0.8266	w=0.93; p=0.4959	w=0.88; p=0.1390	w=0.94; p=0.5554	w=0.91; p=0.2664	w=0.97; p=0.8955
Variance (Levene)	w=0.88; p=0.3610	w=1.27; p=0.2754	w=1.65; p=0.2153		w=0.52; p=0.4814	w=0.02; p=0.9029	w=0.20; p=0.6598
t-test	t(9)=1.98; p=0.0789	t(9)=1.47; p=0.1748	t(9)=0.29; p=0.7809		t(9)=1.20; p=0.2599	t(9)=0.49; p=0.6362	t(9)=3.22; p=0.0105
Effect size (Cohen)	d=0.25	d=0.31	d=0.07		d=0.21	d=0.15	d=1.05
Experiment 2. Visual capture of auditory events
Condition	V-200	V-80	V-40	V+0	V+40	V+80	V+200
Auditory time shift
Mean	1.0ms	0.5ms	-8.8ms	-5.3ms	7.3ms	6.3ms	14.7ms
Normality (Shapiro-Wilk)	w=1.00; p=0.9961	w=0.94; p=0.6580	w=0.89; p=0.3424	w=0.94; p=0.6902	w=0.97; p=0.8925	w=0.97; p=0.8697	w=0.84; p=0.1689
Variance (Levene)	w=0.17; p=0.6913	w=0.70; p=0.4273	w=0.00; p=0.9825		w=0.00; p=0.9989	w=0.17; p=0.6882	w=0.49; p=0.5026
t-test	t(4)=0.65; p=0.5538	t(4)=0.54; p=0.6192	t(4)=-1.22; p=0.2893		t(4)=1.38; p=0.2393	t(4)=1.07; p=0.3430	t(4)=1.16; p=0.3091
Effect size (Cohen)	d=0.21	d=0.18	d=-0.14		d=0.48	d=0.38	d=0.59
Auditory JND
Mean	21.4ms	30.1ms	27.9ms	24.5ms	27.5ms	31.1ms	30.1ms
Normality (Shapiro-Wilk)	w=0.80; p=0.0765	w=0.85; p=0.1833	w=0.96; p=0.8083	w=0.95; p=0.7358	w=0.93; p=0.5670	w=0.91; p=0.4876	w=0.89; p=0.3477
Variance (Levene)	w=1.27; p=0.2921	w=0.94; p=0.3610	w=1.54; p=0.2498		w=0.11; p=0.7506	w=0.07; p=0.7987	w=2.98; p=0.1225
t-test	t(4)=-0.61; p=0.5730	t(4)=1.49; p=0.2104	t(4)=0.65; p=0.5492		t(4)=0.49; p=0.6478	t(4)=3.45; p=0.0261	t(4)=1.20; p=0.2967
Effect size (Cohen)	d=-0.19	d=0.34	d=0.21		d=0.17	d=0.34	d=0.37
