# Supplementary material for: Hearing flashes and seeing beeps: Timing audiovisual events
Source: PLoS One. 2017 Feb 16;12(2):e0172028. doi: 10.1371/journal.pone.0172028 (PMC5312923; doi:10.1371/journal.pone.0172028)
Supplement: S2 Table — Similar to S1 Table for Experiment 1 & 2, this table reports the outcome of all the statistical tests performed for the mean comparison between conditions together with the effect size. (XLSX) [file pone.0172028.s002.xlsx]

## Sheet: Table S6
Experiment 4. Auditory capture of visual events
Condition	A-80	A+0	A+80
Visual time shift
Mean	-49.0ms	-15.2ms	9.1ms
Normality (Shapiro-Wilk)	w=0.85; p=0.0827	w=0.89; p=0.2064	w=0.75; p=0.0053
Variance (Levene)	w=0.07; p=0.8016		w=0.68; p=0.4214
t-test	t(8)=-5.05; p=0.0010		t(8)=3.10; p=0.0146
Effect size (Cohen)	d=-1.06		d=0.59
Visual JND
Mean	41.6ms	43.3ms	50.9ms
Normality (Shapiro-Wilk)	w=0.89; p=0.1806	w=0.89; p=0.1844	w=0.89; p=0.1955
Variance (Levene)	w=0.36; p=0.5571		w=0.00; p=0.9511
t-test	t(8)=-0.40; p=0.6992		t(8)=1.30; p=0.2298
Effect size (Cohen)	d=-0.09		d=0.38
Experiment 4. Visual capture of auditory events
Condition	V-80	V+0	V+80
Auditory time shift
Mean	-23.7ms	-5.4ms	21.0ms
Normality (Shapiro-Wilk)	w=0.93; p=0.4571	w=0.98; p=0.9462	w=0.84; p=0.0636
Variance (Levene)	w=0.09; p=0.7622		w=0.33; p=0.5731
t-test	t(8)=-1.69; p=0.1289		t(8)=3.14; p=0.0137
Effect size (Cohen)	d=-0.51		d=0.59
Auditory JND
Mean	44.4ms	35.9ms	37.0ms
Normality (Shapiro-Wilk)	w=0.97; p=0.8940	w=0.95; p=0.7031	w=0.92; p=0.3879
Variance (Levene)	w=0.01; p=0.9306		w=0.65; p=0.4317
t-test	t(8)=2.98; p=0.0176		t(8)=0.22; p=0.8288
Effect size (Cohen)	d=0.55		d=0.06
